# Supplementary material for: Identification of a potent V3 glycan site broadly neutralizing antibody targeting an N332gp120 glycan-independent epitope
Source: Nat Immunol. Author manuscript; Available in PMC 2026 May 12. (PMC12956603; doi:10.1038/s41590-025-02385-3)
Supplement: Supplementary tables [file NIHMS2150911-supplement-Supplementary_tables.xlsx]

## Sheet: Sup. Table 1
Supplementary Table 1: EN01 serum activity against the global and f61 pseudovirus panel
	Global pseudovirus panel
	Virus		Clade		Neutralization (%)
	398_F1_F6_20		A		100
	246_F3_C10_2		AC		98
	CNE8		AE		100
	CNE55		AE		99
	X2278_C2_B6		B		98
	TRO.11		B		99
	CH119.10		BC		99
	BJOX002000.03.2		BC		100
	25710		C		100
	CE1176_A3		C		100
	CE703010217_B6		C		100
	X1632_S2_B10		G		100
	Mean neutralization				0.99
	f61 pseudovirus panel and serum fingerprint mapping
	Virus		Clade		IC50 (µg/ml)		Specificity		EN01
	KER2008.12		A		282.91		VCR01-like		0.35
	Q259.d2.17		A		53.32		b12-like		0.17
	Q461.e2		AD		13.67		HJ16-like		0.41
	620345.c1		AE		28.03		8ANC195-like
	CNE5		AE		11.97		PG9-like
	CNE55		AE		3.77		PGT128-like		0.05
	M02138		AE		85.09		2F5-like
	TH976.17		AE		18.69		10E8-like		0.02
	242-14		AE		60.33		35O22-like
	7165.18		B		>500		PGT151-like
	YU2.DG		B		26.08
	CH038.12		BC		14.78		Residual score		-0.11
	CH070.1		BC		48.24		Median of scores		0.01
	0013095-2.11		C		83.69
	001428-2.42		C		9.86
	26191-2.48		C		18.46
	3168.v4.c10		C		84.68
	ZM135M.PL10a		C		37.86
	231965.c1		C		81.32
	247-23		C		129.97

## Sheet: Sup. Table 2
Supplementary Table 2: HIV-1-reactive B cell clones and BCR sequences isolated from individual EN01
				Heavy Chain												Light Chain																	Single cell sorts
												CDRH3				Genes								CDRL3				Neutralization**							Bait protein
Antibody name		Clone		VH		DH		JH		V gene identity		Sequence		Length (aa)		κ/λ		VL		JL		V gene identity		Sequence		Length (aa)		Screenig panel		Global panel		IgG Subtype	Sorted cells		BG505*
EN01_01_A03		1		IGHV1-18*01		IGHD4-17*01		IGHJ4*02		78.3		ARVRQIDNFWYGAFDH		16		κ		IGKV1-33*01		IGKJ1*01		86.6		QQYEDLPWT		9		-				IgG1	2		+
EN01_01_E03		1		IGHV1-18*01		IGHD6-13*01		IGHJ4*02		81		ARVRMTDSNWYGAFDH		16		κ		IGKV1-33*01		IGKJ1*01		87.3		QQYKDLPWT		9
EN01_01_F01		2		IGHV1-2*06		IGHD2-21*02		IGHJ6*02		72.6		ARDQYGDYMVMSHPYDRSRYYHHLDL		26		λ		IGLV8-61*01		IGLJ2*01		79.9		VLHLHGEFPA		10						IgG1	8		+
EN01_01_G02		2		IGHV1-2*06		IGHD2-21*02		IGHJ6*02		74		ARDQYGDYMVMSNPYDRSRYYHHLDL		26		λ		IGLV8-61*01		IGLJ6*01		82.4		VLHLHGEFPA		10		-
EN01_03_D04		2		IGHV1-2*06		IGHD2-21*02		IGHJ6*02		72.6		ARDQYGDYMVMSHPYDRSRYYHHLDL		26		λ		IGLV8-61*01		IGLJ1*01		81.5		VLHLHGEFPA		10		-
EN01_01_A01		3		IGHV1-69*05		IGHD3-3*01		IGHJ1*01		71.1		SAATDFTNGLEELYLGA		17		κ		IGKV3-15*01		IGKJ1*01		83.9		QQYVQYLQTS		10		-				IgG1	10		+
EN01_01_F04		3		IGHV1-69*05		IGHD1-26*01		IGHJ1*01		71.1		SAATDFTNAWEELYLGA		17		κ		IGKV3-15*01		IGKJ1*01		82.1		QQYGQYLQTS		10		-
EN01_01_D12		3		IGHV1-69*15		IGHD6-25*01		IGHJ1*01		72.5		SAATDFTNGLEELYLAA		17		κ		IGKV3-15*01		IGKJ1*01		82.1		QQYVQYLQTS		10		-
EN01_02_A03		3		IGHV1-69*02		IGHD1-7*01		IGHJ1*01		69.1		SAATDFTNGLEELYLAA		17		κ		IGKV3-15*01		IGKJ2*01		83.2		QQYIQYLQIS		10
EN01_02_E06		3		IGHV1-69*12		IGHD3-3*01		IGHJ1*01		71.1		SAATDFTNGMEELYLGE		17		κ		IGKV3-15*01		IGKJ1*01		82.1		QQYIQYLQIS		10
EN01_03_A05		4		IGHV1-69*12		IGHD1-1*01		IGHJ1*01		73.2		SAATDFTNEWEQLFLAA		17		κ		IGKV3-15*01		IGKJ2*01		82.8		QQYVHYLQTS		10						IgG1	3		+
EN01_03_D09		4		IGHV1-69*05		IGHD1-26*01		IGHJ1*01		71.5		SAATDFTNAWEELYLGA		17		κ		IGKV3-15*01		IGKJ2*01		83.2		QQYVQYLQTS		10
EN01_03_F02		4		IGHV1-69*05		IGHD2-8*01		IGHJ1*01		73.2		SAATDFTNAWEELFLGV		17		κ		IGKV3-15*01		IGKJ2*01		81.7		QQYAQYLQTS		10
EN01_01_A11		5		IGHV1-69*12		IGHD1-26*01		IGHJ1*01		73.5		SAATDFTNAWEELYLGV		17		κ		IGKV3-15*01		IGKJ2*01		83.5		QQYVQYLQIS		10						IgG1	4		+
EN01_01_G09		5		IGHV1-69*12		IGHD1-26*01		IGHJ1*01		72.9		SAATDFTNAWEELYLGV		17		κ		IGKV3-15*01		IGKJ2*01		83.2		QQYVQYLQTS		10
EN01_02_A01		5		IGHV1-69*12		IGHD1-26*01		IGHJ1*01		72.9		SAATDFTNAWEELYLGV		17		κ		IGKV3-15*01		IGKJ2*01		82.8		QQYVQYLQTS		10		-
EN01_03_C02		5		IGHV1-69*05		IGHD1-26*01		IGHJ1*01		71.8		SAATDFTNAWEELFLGV		17		κ		IGKV3-15*01		IGKJ2*01		82.8		QQYSQYLQIS		10
EN01_03_B02		6		IGHV1-69*12		IGHD3-3*01		IGHJ1*01		71.1		SAATDFTNGLEELYLGA		17		κ		IGKV3-15*01		IGKJ2*01		81.8		QQYIQYLQIS		10						IgG1	2		+
EN01_03_B06		6		IGHV1-69*12		IGHD3-3*01		IGHJ1*01		70.8		SAATDFTNGLEELYLGA		17		κ		IGKV3-15*01		IGKJ2*01		82.1		QQYVQYLQIS		10
EN01_02_A08		7		IGHV1-69*05		IGHD5-12*01		IGHJ1*01		75.3		AAATDFTSGLEIFYFNS		17		κ		IGKV3-15*01		IGKJ2*01		83.3		QRYNDYIRPS		10		-				IgG1	3		+
EN01_03_B05		7		IGHV1-69*05		IGHD2-2*03		IGHJ1*01		71.8		AAATDFTNGLEIFYLKS		17		κ		IGKV3-15*01		IGKJ2*01		84.1		QRYNDYIRAS		10
EN01_01_C05		8		IGHV1-69*12		IGHD3-9*01		IGHJ3*01		78.6		AKPRDIVTGLRDGSDPFDV		19		κ		IGKV1-5*03		IGKJ2*03		87.5		LQYETYHMYS		10		-				IgG1	8		+
EN01_01_C08		8		IGHV1-69*13		IGHD3-9*01		IGHJ3*01		79		AKPRDIVTGLRDGSDPFDV		19		κ		IGKV1-5*03		IGKJ2*03		86.1		LQYETYHIYS		10		-
EN01_01_F12		9		IGHV1-69*13		IGHD3-9*01		IGHJ3*01		73.1		ARPRDRLTGWRDGSDPFDV		19		κ		IGKV1-5*03		IGKJ2*03		85.1		QQYDTYHIYS		10		-				IgG1	3		+
EN01_02_A10		9		IGHV1-69*13		IGHD3-9*01		IGHJ3*01		72.8		ARPRDLLTGWRDGSDPFDV		19		κ		IGKV1-5*03		IGKJ2*03		83.3		QQYDTYHIYS		10		-
EN01_02_E03		9		IGHV1-69*13		IGHD3-9*01		IGHJ3*01		76.2		ARPRDLVTGWRDGAEPFDQ		19		κ		IGKV1-5*03		IGKJ2*03		81.9		QQYDTYHXXS		10
EN01_03_A08		10		IGHV1-69*13		IGHD3-9*01		IGHJ3*01		75.9		ARPRERVTGWRDGSDPFDQ		19		κ		IGKV1-5*03		IGKJ2*03		86.9		QQYDTYHIYS		10						IgG1	2		+
EN01_03_C03		10		IGHV1-69*13		IGHD3-9*01		IGHJ3*01		76.5		ARPREGVTGWRDGAEPFDQ		19		κ		IGKV1-5*03		IGKJ2*03		85.8		QQYDSYHSYS		10
EN01_01_B03		11		IGHV1-69*05		IGHD3-10*01		IGHJ4*02		87.8		ARDGGPGYASASYQ		14		λ		IGLV3-25*03		IGLJ1*01		100		QSADSSGTYV		10						IgG1	12		+
EN01_02_D12		12		IGHV1-69*05		IGHD1-1*01		IGHJ4*02		73.2		SAATSFTNGLEELYFDS		17		κ		IGKV3-15*01		IGKJ1*01		80.9		QCYNSYLRTS		10						IgG1	2		+
EN01_01_B11		13		IGHV1-69*13		IGHD1-1*01		IGHJ5*02		70.8		SAATDFTNGLEELYLGA		17		κ		IGKV3-15*01		IGKJ2*01		81.1		QQYVHYLQTS		10		-				IgG1	2		+
EN01_02_E08		13		IGHV1-69*13		IGHD3-3*01		IGHJ5*02		71.1		SAATDFTNGLEELYFGA		17		κ		IGKV3-15*01		IGKJ2*01		83.2		QQYVQYLQTS		10		-
EN01_03_E04		14		IGHV1-69*05		IGHD1-26*01		IGHJ6*02		72.5		SAAPDFTNAWEELYLAV		17		κ		IGKV3-15*01		IGKJ1*01		82.8		QQYSQYLQTS		10						IgG1	2		+
EN01_03_F10		14		IGHV1-69*05		IGHD1-26*01		IGHJ6*02		72.5		SAAPDFTNAWEELYLAV		17		κ		IGKV3-15*01		IGKJ1*01		83.2		QQYSQYLQTS		10
EN01_02_D05		15		IGHV3-15*01		IGHD3-9*01		IGHJ1*01		75.8		VTDAFRDLWTDYYFPGT		17		κ		IGKV2-28*01		IGKJ3*01		92.3		VQSLQSPWVT		10						IgG1	3		+
EN01_03_D10		15		IGHV3-15*01		IGHD3-9*01		IGHJ1*01		76.5		VTDAFRDLWTDYYFPGT		17		κ		IGKV2-28*01		IGKJ3*01		92		VQSLQSPWVT		10
EN01_03_E10		15		IGHV3-15*07		IGHD3-9*01		IGHJ1*01		73.8		VTDGFRDLWTDYYFPGT		17		κ		IGKV2-28*01		IGKJ3*01		93		VQSLQSXWVT		10		-
EN01_03_C12		16		IGHV4-34*01		IGHD3-10*01		IGHJ4*02		75.1		ARGAGTGWIFDS		12		κ		IGKV1-33*01		IGKJ3*01		80.1		QHSHSLPPT		9		-				IgG3	9		+
EN01_03_E11		16		IGHV4-34*01		IGHD3-10*01		IGHJ4*02		75.1		ARGAGTGWIFDS		12		κ		IGKV1-33*01		IGKJ3*01		80.1		QHSHSLPPT		9
EN01_01_C10		17		IGHV4-34*01/02***		IGHD4-17*01		IGHJ6*03		75.7		VRVYREKFLIGEMLTDHRFMDM		22		κ		IGKV1-12*01		IGKJ1*01		76.2		FQSDSYPRA		9				+		IgG3	4		+
EN01_007		17		IGHV4-34*01/02***		IGHD4-17*01		IGHJ6*03		75		VRVYREKFLIGEFLTDYRFMDM		22		κ		IGKV1-12*01		IGKJ1*01		78		FQSDSYPRA		9		+		+
EN01_01_G04		17		IGHV4-34*01/02***		IGHD5-18*01		IGHJ6*02		80.5		ARVYREKFLNGYILTDYKFMDM		22		κ		IGKV1-12*01		IGKJ1*01		85		LQSNSYPRT		9		+		+
EN01_03_A07		17		IGHV4-34*01/02***		IGHD4-17*01		IGHJ6*03		75.3		VRVYREKFLIGEMLTDHRFMDM		22		κ		IGKV1-12*01		IGKJ1*01		76.2		FQSDSYPRA		9		+		+
EN01_01_G08		18		IGHV4-4*07		IGHD3-16*01		IGHJ4*01		84.9		ARVLPFADVLYVFDY		15		λ		IGLV2-11*01		IGLJ2*01		90.6		SAYAAMFSFNII		12		-				IgG1	21		+
EN01_03_A12		18		IGHV4-4*07		IGHD3-16*01		IGHJ4*01		88.3		ARLLPFADILYVFDF		15		λ		IGLV2-11*01		IGLJ2*01		94.9		CSYGAMYTFNII		12		-
EN01_01_C01		19		IGHV4-4*07		IGHD3-10*01		IGHJ4*02		90.7		ARMFPFGDVLYAHDS		15		λ		IGLV2-11*01		IGLJ2*01		94.2		CSYAVIYTLNVI		12		-				IgG1	10		+
EN01_01_F03		19		IGHV4-4*07		IGHD3-10*01		IGHJ4*02		88.7		ARVFPFGDVLYALDS		15		λ		IGLV2-11*01		IGLJ2*01		96.3		SSYAVIYTLNVI		12
EN01_01_F08		19		IGHV4-4*07		IGHD3-10*01		IGHJ4*02		90.4		ARVFPFGDVLYALDS		15		λ		IGLV2-11*01		IGLJ2*01		96.3		SSYAVIYTLNVI		12
EN01_01_F11		19		IGHV4-4*07		IGHD3-10*01		IGHJ4*02		90.1		ARVFPFGDILYALDS		15		λ		IGLV2-11*01		IGLJ2*01		96.6		SSYAVIYTLNVI		12		-
EN01_02_D04		19		IGHV4-4*07		IGHD3-10*01		IGHJ4*02		90.8		ARVFPFGDVLYAHDS		15		λ		IGLV2-11*01		IGLJ2*01		95.3		SSYAVIYSLNVI		12		-
EN01_03_G01		19		IGHV4-4*07		IGHD3-10*01		IGHJ4*02		90.4		ARVFPFGDVLYALDS		15		λ		IGLV2-11*01		IGLJ6*01		96.3		SSYAVIYTLNVI		12
EN01_03_G06		19		IGHV4-4*07		IGHD3-10*01		IGHJ4*02		89.7		ARVFPFGDVLYALDS		15		λ		IGLV2-11*01		IGLJ1*01		96.3		SSYAVIYTLNVI		12
EN01_01_A05		20		IGHV4-4*07		IGHD3-10*01		IGHJ4*02		90		ARCFPFADLLYTFDY		15		λ		IGLV2-14*03		IGLJ2*01		90.2		SSSSVSNTFKVI		12		-				IgG1	38		+
EN01_01_A12		20		IGHV4-4*07		IGHD3-10*01		IGHJ4*02		89.3		ARCFPFADLLYTFDY		15		λ		IGLV2-14*03		IGLJ2*01		90.2		SSSSVGNTFKVI		12		-
EN01_01_B01		20		IGHV4-4*07		IGHD3-10*01		IGHJ4*02		90		ARCFPFAELLYTFDY		15		λ		IGLV2-14*03		IGLJ2*01		89.9		SSSSVSNTFKVI		12		-
EN01_01_C03		20		IGHV4-4*07		IGHD3-10*01		IGHJ4*02		89.3		ARCFPFADLLYTFDY		15		λ		IGLV2-14*03		IGLJ2*01		88.9		SSSSVSNTFKVI		12
EN01_01_C06		20		IGHV4-4*07		IGHD3-10*01		IGHJ4*02		89.3		ARCFPFADLLYTFDY		15		λ		IGLV2-14*03		IGLJ2*01		90.2		SSSSVGNTFKVI		12
EN01_01_C07		20		IGHV4-4*07		IGHD3-10*01		IGHJ4*02		89.3		ARCFPFAELLYTFDY		15		λ		IGLV2-14*03		IGLJ2*01		89.6		SSSSVSNTFKVI		12
EN01_01_D02		20		IGHV4-4*07		IGHD3-10*01		IGHJ4*02		89		ARCFPFADLLYTFDY		15		λ		IGLV2-14*03		IGLJ2*01		89.6		SSSSVSNTFKVI		12
EN01_01_F06		20		IGHV4-4*07		IGHD3-10*01		IGHJ4*02		90		ARCFPFAELLYTFDY		15		λ		IGLV2-14*03		IGLJ2*01		91.2		SSSSVSNTFKVI		12		-
EN01_02_A12		20		IGHV4-4*07		IGHD3-10*01		IGHJ4*02		89.3		ARCFPFADLLYTFDY		15		λ		IGLV2-14*03		IGLJ2*01		89.6		SSSSVSNTFKVI		12		-
EN01_02_B01		20		IGHV4-4*07		IGHD3-10*01		IGHJ4*02		89.7		ARCFPFADLLYTFDY		15		λ		IGLV2-14*03		IGLJ2*01		90.6		SSSSVSNTFKV		11		-
EN01_02_B02		20		IGHV4-4*07		IGHD3-10*01		IGHJ4*02		89.7		ARCFPFAELLYTFDY		15		λ		IGLV2-14*03		IGLJ2*01		91.2		SSSSVSNTFKVI		12
EN01_02_C02		20		IGHV4-4*07		IGHD3-10*01		IGHJ4*02		89.7		ARCFPFAELLYTFDY		15		λ		IGLV2-14*03		IGLJ2*01		91.2		SSSSVSNTFKVI		12		-
EN01_02_C04		20		IGHV4-4*07		IGHD3-10*01		IGHJ4*02		90		ARCFPFAELLYTFDY		15		λ		IGLV2-14*03		IGLJ2*01		90.9		SSSSVSNTFKV		11
EN01_02_C09		20		IGHV4-4*07		IGHD3-10*01		IGHJ4*02		89.7		ARCFPFADLLYTFDY		15		λ		IGLV2-14*01		IGLJ2*01		89.6		SSSSVSNTFKVI		12
EN01_02_C12		20		IGHV4-4*07		IGHD3-10*01		IGHJ4*02		89.3		ARCFPFADLLYTFDY		15		λ		IGLV2-14*03		IGLJ2*01		90.2		SSSSVGNTFKVI		12
EN01_02_D01		20		IGHV4-4*07		IGHD3-10*01		IGHJ4*02		89.3		ARCFPFAELLYTFDY		15		λ		IGLV2-14*03		IGLJ2*01		89.6		SSSSVSNTFKVI		12
EN01_02_D02		20		IGHV4-4*07		IGHD3-10*01		IGHJ4*02		89.3		ARCFPFAELLYTFDY		15		λ		IGLV2-14*03		IGLJ2*01		89.6		SSSSVSNTFKVI		12
EN01_02_D10		20		IGHV4-4*07		IGHD3-10*01		IGHJ4*02		89		ARCFPFAELLYTFDY		15		λ		IGLV2-14*03		IGLJ2*01		89.9		SSSSVSNTFKV		11
EN01_02_D11		20		IGHV4-4*07		IGHD3-10*01		IGHJ4*02		89.3		ARCFPFADLLYTFDY		15		λ		IGLV2-14*01		IGLJ2*01		89.9		SSSSVSNTFKVI		12
EN01_02_E05		20		IGHV4-4*07		IGHD3-10*01		IGHJ4*02		89.7		ARCFPFADLLYTFDY		15		λ		IGLV2-14*03		IGLJ2*01		89.2		SSSSVSNTFKVI		12		-
EN01_03_A01		20		IGHV4-4*07		IGHD3-10*01		IGHJ4*02		89.7		ARCFPFADLLYTFDY		15		λ		IGLV2-14*03		IGLJ2*01		89.6		SSSSVSNTFKVI		12		-
EN01_03_A02		20		IGHV4-4*07		IGHD3-10*01		IGHJ4*02		89.3		ARCFPFADLLYTFDY		15		λ		IGLV2-14*03		IGLJ2*01		90.2		SSSSVGNTFKVI		12
EN01_03_A04		20		IGHV4-4*07		IGHD3-10*01		IGHJ4*02		90.4		ARCFPFADLLYTFDY		15		λ		IGLV2-14*03		IGLJ2*01		89.9		SSSSVSNTFKVI		12
EN01_03_A09		20		IGHV4-4*07		IGHD3-10*01		IGHJ4*02		89.7		ARCFPFAELLYTFDY		15		λ		IGLV2-14*03		IGLJ2*01		89.9		SSSSVSNTFKV		11
EN01_03_B01		20		IGHV4-4*07		IGHD2-2*02		IGHJ4*01		87.3		ARCFPFADLLYTFDY		15		λ		IGLV2-14*03		IGLJ2*01		89.6		SSSSVSNTFKV		11
EN01_03_B11		20		IGHV4-4*07		IGHD3-10*01		IGHJ4*02		89.3		ARCFPFADLLYTFDY		15		λ		IGLV2-14*03		IGLJ2*01		89.5		SSSSVSNGFKV		11		-
EN01_03_B12		20		IGHV4-4*07		IGHD3-10*01		IGHJ4*02		90		ARCFPFAELLYTFDY		15		λ		IGLV2-14*03		IGLJ2*01		89.9		SSSSVSNTFKVI		12		-
EN01_03_C05		20		IGHV4-4*07		IGHD3-10*01		IGHJ4*02		90		ARCFPFADLLYTFDY		15		λ		IGLV2-14*03		IGLJ2*01		90.6		SSSSVSNTFKV		11		-
EN01_03_C09		20		IGHV4-4*07		IGHD3-10*01		IGHJ4*02		89.3		ARCFPFADLLYTFDY		15		λ		IGLV2-14*03		IGLJ2*01		89.5		SSSSVSNGFKVI		12
EN01_03_D02		20		IGHV4-4*07		IGHD3-10*01		IGHJ4*02		90		ARCFPFADLLYTFDY		15		λ		IGLV2-14*03		IGLJ2*01		90.2		SSSSVSNTFKVI		12
EN01_03_D05		20		IGHV4-4*07		IGHD4-17*01		IGHJ4*02		89.3		ARCFPYADLLYTFDY		15		λ		IGLV2-14*03		IGLJ2*01		89.9		SSSSVGNTFKVI		12
EN01_03_E07		20		IGHV4-4*07		IGHD3-10*01		IGHJ4*02		88.7		ARCFPFADLLYTFDY		15		λ		IGLV2-14*03		IGLJ2*01		90.2		SSSSVSNTFKVI		12
EN01_03_E12		20		IGHV4-4*07		IGHD3-10*01		IGHJ4*02		90		ARCFPFAELLYTFDY		15		λ		IGLV2-14*03		IGLJ2*01		90.9		SSSSVSNTFKVI		12
EN01_03_F05		20		IGHV4-4*07		IGHD3-10*01		IGHJ4*02		89.7		ARCFPFADLLYTFDY		15		λ		IGLV2-14*03		IGLJ2*01		88.9		SSSSVSNTFKVI		12		-
EN01_03_F08		20		IGHV4-4*07		IGHD3-10*01		IGHJ4*02		89.7		ARCFPFAELLYTFDY		15		λ		IGLV2-14*03		IGLJ2*01		84.9		SSSSVSNTFKVI		12
EN01_03_G04		20		IGHV4-4*07		IGHD3-10*01		IGHJ4*02		90		ARCFPFADLLYTFDY		15		λ		IGLV2-14*03		IGLJ2*01		90.6		SSSSVSNTFKVI		12
EN01_01_E10		21		IGHV4-4*07		IGHD3-10*01		IGHJ4*02		88.7		ARVFPFGDVLYALDS		15		κ		IGKV3-11*01		IGKJ5*01		100		QQRSNWPIT		9						IgG1	2		+
EN01_02_E02		21		IGHV4-4*07		IGHD3-10*01		IGHJ4*02		90.8		ARVLPFGDVLSAHDS		15		λ		IGLV2-11*01		IGLJ2*01		96		SSYAVIYTLNVL		12
EN01_01_A04		22		IGHV4-61*09		IGHD6-19*01		IGHJ4*02		81.2		VKGPPQTGWTFHYFGS		16		λ		IGLV2-14*03		IGLJ2*01		83.1		ASFGSVRISFFGGAAETYI		19		-				IgG3	2		+
EN01_03_E08		22		IGHV4-61*09		IGHD6-19*01		IGHJ4*02		80.1		VKGPPQTGWTFHYFGS		16		λ		IGLV2-14*03		IGLJ2*01		83.8		ASFGSVRISFFGGAAETYI		19		+
EN01_03_A06		23		IGHV4-61*09		IGHD2-15*01		IGHJ5*01		76.5		ARGPPQTGWTQKYFDS		16		λ		IGLV2-14*01		IGLJ2*01		82		ASYGRIRPSFFAAETDIYI		19						IgG3	2		+
EN01_01_D04		0		IGHV1-69*13		IGHD3-3*01		IGHJ3*01		79.5		ARPRDTVSGWRDGAESFDV		19		κ		IGKV1-5*03		IGKJ2*03		85.1		QQYYTYHIYS		10		-				IgG1	1		+
EN01_01_D08		0		IGHV4-61*09		IGHD2-15*01		IGHJ4*02		78.5		VRGPPQTGWTFHYFDS		16		λ		IGLV2-14*03		IGLJ2*01		86.3		ASYGSVKISFFGSTAETYV		19		-				IgG3	1
EN01_01_D09		0		IGHV4-34*01		IGHD3-10*01		IGHJ4*02		73.4		ARGAGTGWIFDS		12		κ		IGKV1-33*01		IGKJ2*01		82.2		QHSQSLPPT		9		-				IgG3	1
EN01_01_E01		0		IGHV3-30*04				IGHJ4*02		80.8		SDAFEY		6		λ		IGLV1-51*01		IGLJ2*01		89.5		GTIDTTLNILHVL		13						IgG1	1
EN01_01_E12		0		IGHV1-69*12				IGHJ6*02		70.1		SAATDFTNGLEELYLGA		17		κ		IGKV3-15*01		IGKJ2*01		81.3		QQYVQYLQIS		10						IgG1	1
EN01_01_G01		0		IGHV1-69*05				IGHJ5*01		75.9		AAASDFTNGLEIFYFNS		17		κ		IGKV3-15*01		IGKJ2*01		82.2		QRYNDYIRPS		10						IgG1	1
EN01_01_G03		0		IGHV1-69*05				IGHJ1*01		72.2		SAATDYTNGWEELYFGS		17		κ		IGKV3-15*01		IGKJ3*01		84.7		QQYIHSLRTS		10		-				IgG1	1
EN01_02_A06		0		IGHV4-34*01				IGHJ5*01		72.4		VRGTQDGGVFDS		12		κ		IGKV4-1*01		IGKJ1*01		73.9		QQIHQPPWA		9						IgG3	1
EN01_02_B03		0		IGHV1-69*05				IGHJ6*02		72.9		SAATDFTNAWEQLYLGA		17		κ		IGKV3-15*01		IGKJ2*01		81.8		QQYVHYLQTS		10						IgG1	1
EN01_02_B07		0		IGHV4-30-2*01				IGHJ4*01		72.2		VREVSQDPGGYFDI		14		κ		IGKV3D-15*01		IGKJ2*01		82.2		QHYGGWPPEYT		11						IgG3	1
EN01_02_B11		0		IGHV1-69*12				IGHJ6*02		73.9		SAATDFTNAWEQLYLGA		17		κ		IGKV3-15*01		IGKJ2*01		81.8		QQYVHYLQTS		10		-				IgG1	1
EN01_02_C08		0		IGHV1-69*05				IGHJ1*01		71.9		ATPSDFTNAWELLHLDL		17		κ		IGKV3-15*01		IGKJ3*01		81.7		QQYSNHMRTS		10		-				IgG1	1
EN01_03_B09		0		IGHV3-30*04				IGHJ6*02		78.4		ARDGRFNRYDSIGGSPLQIFTYYNYFGMDV		30		κ		IGKV1-33*01		IGKJ3*01		89.4		LQYHNLLFT		9		-				IgG1	1
aa: amino acids; ins.: insertion; *: BG505SOSIP.664; **Neutralization defined as neutralizing activity detected against at least one viral strain and for screening panel >50%; *** V gene allele could not be reliably determined by IMGT algorithm due to extent of somatic hypermutation

## Sheet: Sup. Table 3
Supplementary Table 3: Neutralizing activity against global pseudovirus panel of isolated mAbs from EN01
					HIV-1 Global Pseudovirus Panel
																																										GeoMean IC50*	Breadth % (for IC50)		GeoMean IC80*	Breadth % (for IC80)
	Antibody		Clone		Tro11			25710			398F1			CNE8			X2278			BJOX2000			X1632			CE1176			246F3			CH119			CEO217			CNE55	CNE55
					IC50 (µg/ml)	IC80 (µg/ml)		IC50 (µg/ml)	IC80 (µg/ml)		IC50 (µg/ml)	IC80 (µg/ml)		IC50 (µg/ml)	IC80 (µg/ml)		IC50 (µg/ml)	IC80 (µg/ml)		IC50 (µg/ml)	IC80 (µg/ml)		IC50 (µg/ml)	IC80 (µg/ml)		IC50 (µg/ml)	IC80 (µg/ml)		IC50 (µg/ml)	IC80 (µg/ml)		IC50 (µg/ml)	IC80 (µg/ml)		IC50 (µg/ml)	IC80 (µg/ml)		IC50 (µg/ml)	IC80 (µg/ml)
	EN01_007		17		0.0168042	0.068		0.0102419	0.08		0.00211567	0.017		0.0161323	0.092		0.00869482	0.038		0.0138258	1.695		0.123652	3.723		0.00370211	0.02		0.00163563	0.013		0.0282506	0.35		0.0029563	0.013		0.00101814	0.005			0.00772207	100		0.0692048	100		IC50/80 (µg/ml)	Breadth (%)
	EN01_01_C10		17		0.0167614	0.095		0.0260039	0.791		0.00268232	0.016		0.014977	0.062		0.0245381	0.378		0.0474568	>25		1.52734	>25		0.00289885	0.19		0.00208882	0.023		0.147989	8.42		0.00275771	0.017		0.001402	0.005			0.0147713	100		0.0987442	83		<0.1	>95
	EN01_01_G04		17		0.0394712	0.16		0.0181557	0.134		0.00222675	0.015		0.0269039	0.179		0.0352085	0.625		0.0344384	6.605		2.43092	>25		0.00441186	0.03		0.00589224	0.048		0.10285	0.81		0.00647042	0.031		0.000792706	0.004			0.0186187	100		0.111878	92		0.1-1.0	90-95
	EN01_03_A07		17		0.0238521	0.098		0.0287027	0.432		0.00338965	0.011		0.0221072	0.124		0.0295705	0.303		0.0721503	14.95		2.56755	>25		0.00423213	0.022		0.00325626	0.024		0.296082	3.279		0.00432152	0.012		0.00151703	0.004			0.0210381	100		0.107314	92		1.0-10	80-90
																																																10.0-20.0	70-80
	*Geometric mean IC50/80 (µg/ml) of neutralized viruses																																															>20	60-70
																																																	50-60
																																																	<50

## Sheet: Sup. Table 4
Supplementary Table 4: Neutralizing activity of 007 in combination with CD4bs bNAbs
						IC50												IC50
						Single antibodies				007 + 1-18								Single antibodies				007 + 3BNC117
						007		1-18		007+ 1-18		single mAb conc. at IC50*		rel. to 007**	rel. to 1-18**			007		3BNC117		007+ 3BNC117		single mAb conc. at IC50*		rel. to 007**	rel. to 3BNC 117**
						µg/ml		µg/ml		µg/ml		µg/ml		fold-change	fold-change			µg/ml		µg/ml		µg/ml		µg/ml		fold-change	fold-change
		Virus		Clade
		Tro11		B		0.0160111		0.0516046		0.0144436		0.00722178		0.45105	0.139945			0.0160111		0.0687986		0.0139117		0.00695586		0.434441	0.101105
		25710		C		0.00448323		0.0800668		0.00684303		0.00342151		0.763181	0.0427332			0.00448323		0.338128		0.00637021		0.00318511		0.71045	0.00941983
		398F1		A		0.00131173		0.160562		0.00118744		0.000593719		0.452624	0.00369775			0.00131173		0.122742		0.000735039		0.00036752		0.28018	0.00299424
		CNE8		CRF01		0.0114579		0.0220413		0.0083111		0.00415555		0.36268	0.188535			0.0114579		0.128248		0.0137032		0.0068516		0.597982	0.0534247
		X2278		B		0.000586694		0.00276497		0.000423635		0.000211817		0.361035	0.0766076			0.000586694		0.00438487		0.000325888		0.000162944		0.277732	0.0371605
		BJOX2000		CRF07		0.000477269		0.00638291		0.000572006		0.000286003		0.599248	0.0448076			0.000477269		>5		0.000797077		0.000398539		0.83504	7.97077e-05
		X1632		G		0.0120866		0.00461543		0.00113583		0.000567913		0.0469869	0.123047			0.0120866		2.61923		0.00288233		0.00144116		0.119236	0.000550225		IC50 (µg/ml)	Breadth (%)	fold change
		CE1176		C		0.00341455		0.350131		0.00349694		0.00174847		0.512064	0.00499375			0.00341455		0.204307		0.00334473		0.00167236		0.489776	0.00818555
		246F3		AC		0.000533639		0.0110663		0.000721171		0.000360586		0.675711	0.0325841			0.000533639		0.0269396		0.000407014		0.000203507		0.381357	0.00755419		<0.01	>95	<3
		CH119		CRF07		0.0296858		0.0910955		0.00806788		0.00403394		0.135888	0.0442825			0.0296858		7.02026		0.0125678		0.00628391		0.21168	0.00089511		0.01-0.1	90-95	>3
		CEO217		C		0.00266182		0.115413		0.00225735		0.00112868		0.424024	0.00977944			0.00266182		0.0857569		0.00244951		0.00122475		0.460119	0.0142817		0.1-0.5	80-90
		CNE55		CRF01		0.000944626		0.0420559		0.0012042		0.000602099		0.637395	0.0143166			0.000944626		0.118702		0.00131709		0.000658546		0.69715	0.0055479		0.5-1.0	70-80
		21.00-C1		C		>5		0.126397		0.257249		0.128624		0.0257249	1.01762			>5		>5		>5		>5					>1.0	50-70
		BG505T332N		A		0.00853471		0.0442314		0.00423609		0.00211805		0.248168	0.0478856			0.00853471		0.042026		0.00391475		0.00195737		0.229343	0.0465753			<50
IC50 (µg/ml)						0.00323433		0.0376284		0.00327287								0.00323433		0.1424		0.00249398
Breadth (%)						93		100		100								93		86		93
		*Calculated mAb concentration (based on 1:1 distribution of mAbs applied in total IgG)
		**Fold change of determined IC50 for single mAb relative to the calculated single mAb concentration at IC50 in combination

## Sheet: Sup. Table 5
Supplementary Table 5: Neutralizing activity of 007 against known bNAb escape variants
						007		10-1074		VRC01		PG16		10e8*		PGT151		SF12*
		Env Site		Mutation		IC50 (µg/ml)
		BG505T332N				<0.011		0.0268438		0.0484868		<0.011		0.724		0.00273779		0.048
		V2 Loop		E102K		<0.011		0.0279858		0.056039		<0.011		1.012		<0,0003		0.0496125
				N160K		0.00196114		0.0283936		0.0616844		>25		0.956		0.000778283		0.00708336
				T162N		0.00286465		0.0296058		0.0419884		>25		1.005		0.00251964		0.00184904
		CD4bs		N276D		0.00370716		0.0882255		0.0300337		0.0118391		1.02		0.00370716		0.00229289
				T278K		0.0014467		0.0326104		0.0153618		0.00486086		1.255		0.00184785		0.00317653
				N279K		<0,0003		0.0472869		>25		0.0284859		0.783		0.129508		0.0331562
				A281T		0.000936461		0.0177525		0.081714		0.00530575		0.359		0.000791101		0.00270698
		V3 glycan site		N332K		0.00114708		>25		0.0337538		0.00388098		0.502		0.000836813		0.002472
				N332D		<0.011		>25		0.0746039		<0.011		N/A		<0,0003		0.039404
				S334D		0.00181641		>25		0.0616711		0.00518066		1.38		0.00202642		0.0061319
				S334G		<0,0003		>25		0.0402616		0.000893155		N/A		0.002041		0.0203753
		Silent face		N448Q		0.00477126		0.0307782		0.0513876		0.00495128		0.617		0.00134262		>25
		Interface/Fusion Peptide		N88K		<0.011		0.030293		0.0536324		<0.011		1.89799		<0.011		0.00484853
				T90A		0.00261054		0.0270629		0.0647173		0.00609478		8.1728		0.0018034		0.0226588
				V518L		0.00361862		0.035992		0.0747335		0.00667632		7.20822		0.00337623		0.00501893
				A512W		0.00119249		0.0240842		0.0649063		0.000648677		0.3		0.464755		0.0112122
				N671T		0.00119354		0.0209354		0.0437606		0.00283599		>25		0.00141234		0.0188554
				W672L		<0.011		0.0282725		0.0410532		<0.011		>25		<0.011		0.00150407
				F673L		0.00346921		0.0246402		0.0432082		0.00713382		>25		0.00709083		0.0410823
				W680L		0.00394064		0.0355731		0.071107		<0.011		>25		0.00397446		0.00592541
		*Data previously published in Gieselmann et al. Nat Immunol (2025)

## Sheet: Sup. Table 6
	Supplementary Table 6: Neutralizing activity of bNAb 007 against the f61 fingerprinting pseudovirus panel
						f61 fingerprinting panel
						007		CAP256V2LS		PGT121		VRC01		10e8		PGT151		35O22		SF12
		Virus		Clade		IC50		IC50		IC50		IC50		IC50		IC50		IC50		IC50
		KER2008_12		A		>10		0.001		2.076		0.536		>10		0.003		0.001		0.1
		Q259_17		A		0.042		0.001		9.015		0.073		4.768		>10		1.92		0.366
		Q461_E2		AD		0.495		0.005		>10		0.448		2.179		3.203		0.004		>10
		620345_C1		AE		>10		0.002		>10		>10		0.649		>10		>10		0.026
		CNE5		AE		0.107		0.001		>10		0.273		1.021		>10		>10		0.29
		CNE55		AE		0.008		0.001		>10		0.358		0.113		>10		0.195		2.77
		M02138		AE		>10		>10		>10		0.643		0.017		>10		0.217		0.1
		TH976_17		AE		>10		0.05		>10		0.173		0.257		>10		0.473		0.08
		242_14		AE		0.575		0.001		>10		>10		0.832		0.001		>10		>10
		7165_18		B		>10		>20		0.019183		>10		0.24		>10		>10		0.1
		YU2		B		>10		>20		0.074		0.09		1.945		4.899		0.287		0.506
		CH038_12		BC		0.448		0.001		0.004		0.432		0.689		>10		1.1		0.32
		CH070_1		BC		0.056		0.001		0.004		>10		3.148		>10		>10		>10
		0013095_2_11		C		>10		0.006		>10		0.087		0.013		2.075		>10		>10		IC50/80 (µg/ml)	Breadth (%)
		001428_2_42		C		0.834		0.119		0.018365		0.018		1.482		0.023		>10		0.073		<0.01	>95
		26191_2_48		C		6.687		0.001		0.12824		0.211		1.624		>10		>10		>10		0.01-0.1	90-95
		3168_V4_C10		C		>10		>10		0.36152		0.164		1.984		>10		0.018		>10		0.1-1.0	80-90
		ZM135_10A		C		>10		>10		0.939		0.901		0.11		>10		>10		>10		1.0-10.0	70-80
		231965_C1		D		>10		0.768		>10		0.337		5.869		0.004		>10		0.214		>10	50-70
		247-23		D		n/a		n/a		n/a		n/a		n/a		n/a		n/a		n/a			<50
GeoMean IC50/80 of neutralized strains (µg/ml)						0.224208		0.00400605		0.113013		0.218309		0.604081		0.0708783		0.0985085		0.184412
Breadth (%)						45		78.9		52.6		78.9		94.7		31.6		47.4		63.2

## Sheet: Sup. Table 7
	Supplementary Table 7: Neutralizing activity of bNAb 007 against the 119 multiclade pseudovirus panel
						119 multiclade pseudovirus panel
						007				10-1074				BG18				EPTC112				PGT121				PGT128				PGT130				PGT135
		Virus		Clade		IC50		IC80		IC50		IC80		IC50		IC80		IC50		IC80		IC50		IC80		IC50		IC80		IC50		IC80		IC50		IC80
		0260_V5_C36		A		>10		>10		0.14914		0.43434		n/a		n/a		>10		>10		0.052245		0.14635		0.04852		0.086585		1.319		not analysed		0.81247		not analysed
		0815_V3_C3		ACD		0.002		0.008		0.02003		0.14354		0.16		5.964		0.04		0.233		0.020397		0.085537		0.024578		0.052318		0.56				>10
		191084_B7_19		A		>10		>10		0.033083		0.12339		0.011		0.043		>10		>10		0.023268		0.13116		0.027754		0.40863		>10				0.058
		191955_A11		A		0.12		1.324		>10		>10		>10		>10		>10		>10		>10		>10		>10		6.235		1.082				>10
		211_9		CRF AG		>10		>10		0.12042		0.45938		1.299		5.529		>10		>10		1.15748		7.65624		0.0533		0.1388		>10				>10
		235_47		CRF AG		>10		>10		0.015357		0.12217		0.005		0.017		>10		>10		0.15321		0.82048		>10		>10		>10				3.32225
		263_8		CRF AG		>10		>10		0.22888		3.59734		1.38		7.548		>10		>10		0.97029		7.22255		0.32427		2.0122		>10				>10
		3365_V2_C20		A		0.007		1.259		n/a		n/a		n/a		n/a		n/a		n/a		n/a		n/a		n/a		n/a		n/a				n/a
		3415_V1_C1		A		0.181		9.562		n/a		n/a		n/a		n/a		n/a		n/a		n/a		n/a		n/a		n/a		n/a				n/a
		3817_V2_C59		CD		0.004		0.205		0.65034		4.5061		0.219		1.059		>10		>10		>10		>10		0.0076204		0.04035		3.192				>10
		6041_V3_C23		AC		0.003		0.017		>10		>10		>10		>10		1.28		>10		>10		>10		>10		>10		>10				>10
		6480_V4_C25		CD		>10		>10		0.007021		0.030708		0.016		0.116		4.13		>10		0.0030533		0.03637		0.003		n/a		0.392				0.577
		6540_V4_C1		AC		0.001		0.002		>10		>10		>10		>10		0.31		>10		>10		>10		3.63659		8.52		1.025				>10
		6545_V4_C1		AC		0.003		0.008		>10		>10		>10		>10		1.19		>10		>10		>10		>10		>10		>10				>10
		9004SS_A3_4		A		>10		>10		0.0094644		0.025199		0.005		0.056		>10		>10		0.0023399		0.01428		0.0017411		0.007		0.078				>10
		928_28		CRF AG		>10		>10		0.72042		2.85022		0.761		3.934		>10		>10		>10		>10		>10		>10		>10				>10
		MS208_A1		A		0.001		0.004		>10		>10		>10		>10		>10		>10		>10		>10		>10		>10		>10				0.52961
		Q23_17		A		0.01		0.184		0.0039862		0.021953		0.006		0.02		0.03		0.075		0.0028043		0.019354		0.010976		0.021412		0.038229				>10
		Q259_17		A		0.001		0.065		2.62522		>10		>10		>10		>10		>10		8.55534		>10		>10		>10		0.32				>10
		Q461_E2		A		0.004		0.02		>10		>10		>10		>10		>10		>10		>10		>10		>10		>10		3.007				>10
		Q769_D22		A		>10		>10		>10		>10		>10		>10		>10		>10		>10		>10		>10		>10		1.234				>10
		Q842_D12		A		0.001		0.003		>10		>10		>10		>10		0.23		1.869		0.011916		0.045237		0.017663		0.099089		0.0039408				>10
		T250_4		CRF AG		0.001		0.01		0.00080912		0.0053046		0.001		0.006		1.71		>10		0.00098647		0.010299		0.0019007		0.0078758		0.0047568				>10
		T251_18		CRF AG		6.679		>10		0.37011		2.37884		0.086		0.328		>10		>10		9.41783		8.67929		8.03591		>10		>10				>10
		T255_34		CRF AG		0.019		2.349		0.38		>10		>10		>10		>10		>10		7.18956		>10		>10		>10		>10				>10
		T257_31		CRF AG		0.005		0.033		>10		>10		>10		>10		>10		>10		>10		>10		>10		>10		0.041				>10
		T278_50		CRF AG		0.007		0.025		0.67124		4.09603		2.947		>10		>10		>10		>10		>10		0.036379		0.15967		0.142				>10
		620345_C1		CRF AE		>10		>10		>10		>10		>10		>10		>10		>10		>10		>10		>10		>10		>10				>10
		BJOX009000_02_4		CRF AE		0.01		0.102		>10		>10		>10		>10		>10		>10		4.26688		>10		0.002531		0.018128		0.006				>10
		BJOX010000_06_2		CRF AE		0.001		0.008		>10		>10		>10		>10		>10		>10		>10		>10		4.17743		>10		0.031				>10
		BJOX015000_11_5		CRF AE		>10		>10		>10		>10		>10		>10		>10		>10		>10		>10		0.0020088		0.037947		0.003				0.489
		BJOX025000_01_1		CRF AE		0.129		0.537		>10		>10		>10		>10		>10		>10		>10		>10		>10		>10		>10				>10
		BJOX028000_10_3		CRF AE		0.01		0.042		>10		>10		0.474		>10		>10		>10		>10		>10		0.024183		0.083512		0.025				>10
		C1080_C3		CRF AE		0.002		0.014		>10		>10		5.369		>10		>10		>10		>10		>10		0.11641		0.52427		0.014775				>10
		C2101_C1		CRF AE		0.006		0.025		>10		>10		>10		>10		>10		>10		>10		>10		0.0089813		0.025632		-				>10
		C3347_C11		CRF AE		0.001		0.006		>10		>10		>10		>10		>10		>10		>10		>10		0.0025192		0.016807		0.002				>10
		C4118_9		CRF AE		>10		>10		>10		>10		>10		>10		>10		>10		>10		>10		>10		>10		>10				>10
		CNE5		CRF AE		0.004		0.018		>10		>10		>10		>10		>10		>10		>10		>10		0.041975		0.31867		0.0067272				>10
		CNE8		CRF AE		0.007		0.032		>10		>10		>10		>10		>10		n/a		>10		>10		0.016081		0.042461		0.03				>10
		R1166_C1		CRF AE		0.077		0.601		>10		>10		>10		>10		>10		>10		>10		>10		>10		>10		>10				>10
		R2184_C4		CRF AE		0.013		0.053		>10		>10		>10		>10		>10		>10		>10		>10		5.8874		6.96329		0.968				>10
		R3265_C6		CRF AE		1.756		>10		>10		>10		>10		>10		>10		>10		>10		>10		>10		>10		>10				>10
		1006_11_C3_1601		B		>10		>10		0.0017826		0.0095023		0.001		0.004		>10		>10		0.002639		0.01088		0.010273		0.029343		1.19				>10
		1012_11_TC21_3257		B		0.117		>10		0.010782		0.055605		0.003		0.012		>10		>10		0.0055327		0.039855		0.0073652		0.010488		7.83				>10
		1054_07_TC4_1499		B		0.003		0.061		0.099491		0.38455		0.005		0.022		>10		>10		0.073827		0.40701		0.026339		0.059808		0.012				>10
		1056_10_TA11_1826		B		0.001		0.001		0.047775		0.23107		0.007		0.045		1.13		>10		0.013525		0.18448		0.0015298		0.016733		0.001				>10
		62357_14_D3_4589		B		>10		>10		>10		>10		3.008		>10		>10		>10		2.53687		>10		0.8595		2.98112		0.783				>10
		6240_08_TA5_4622		B		0.002		0.015		0.053247		0.18809		0.003		0.01		0.07		0.19		0.052139		0.24722		0.016662		0.039799		>10				>10
		6244_13_B5_4567		B		>10		>10		0.15119		0.55197		0.011		0.049		>10		>10		0.10873		0.92876		0.018294		0.054918		0.141				0.112
		6535_3		B		0.001		0.002		0.0082483		0.036658		0.001		0.005		0.01		n/a		0.002741		0.012827		0.0070584		0.02087		0.026381				>10
		AC10_29		B		0.262		>10		0.023729		0.086528		0.001		0.003		0.05		0.018		0.028108		0.12201		0.0079835		0.024097		0.245				>10
		CAAN5342		B		>10		>10		0.0051747		0.032195		0.008		0.04		>10		>10		0.0072672		0.032932		0.18961		0.122		>10				3.09114
		PVO_4		B		0.023		0.172		0.08308		0.3563		0.003		0.013		2.23		n/a		0.149		0.53961		0.010222		0.030933		4.13521				>10
		QH0692_42		B		0.013		0.052		0.17044		0.6662		0.013		0.042		>10		>10		0.66551		8.68747		0.033258		0.082641		2.19903				>10
		REJO4541_67		B		0.13		4.296		>10		>10		>10		>10		>10		>10		4.33263		>10		>10		>10		4.092				>10
		RHPA4259_7		B		>10		>10		0.016825		0.10367		1.437		>10		>10		>10		0.014758		0.054919		0.026166		0.086601		0.38701				>10
		SC05_8C11_2344		B		>10		>10		0.03176		0.076557		0.003		0.016		>10		>10		0.031609		0.13722		0.014714		0.034857		2.099				7.94
		SC422_8		B		>10		>10		0.067331		0.2998		0.005		0.021		>10		n/a		0.08225		0.34685		1.10112		3.16548		>10				1.59552
		THRO4156		B		>10		>10		>10		>10		>10		>10		>10		>10		>10		>10		>10		>10		>10				>10
		TRJO4551_58		B		0.0447		0.218		0.15434		0.65306		3.341		>10		>10		>10		3.09531		>10		0.014399		0.034748		0.033517				>10
		TRO_11		B		0.004		0.015		0.013383		0.065856		0.001		0.002		0.035		n/a		0.0084656		0.040143		0.016676		0.047052		0.26556				0.034189
		WEAU_D15_410		B		0.003		0.02		0.055776		0.20984		0.003		0.012		>10		>10		0.034119		0.1231		0.017942		0.018166		0.824				0.237
		WITO4160_33		B		2.645		>10		0.20235		1.33574		0.018		0.25		>10		>10		0.5981		3.21201		7.67		>10		2.12289				5.84175
		0013095_2_11		C		>10		>10		5.47259		>10		>10		>10		>10		>10		>10		>10		>10		>10		>10				>10
		001428_2_42		C		0.037		>10		0.024359		0.15597		0.004		0.021		0.07		0.546		0.018365		0.092206		0.031291		0.10128		0.51				0.035874
		1394C9G1(REV_)		C		0.004		0.013		0.034606		0.11715		0.029		0.35		n/a		n/a		0.38159		2.80984		0.010836		0.026552		0.041				0.072
		16055_2_3		C		7.255		>10		>10		>10		>10		>10		7.26		>10		0.49528		6.92237		>10		>10		>10				>10
		16845_2_22		C		0.489		>10		0.70424		3.71042		0.019		0.09		>10		>10		5.47881		7.01273		0.17587		0.50776		>10				6.52742
		246F C1G		C		>10		>10		0.030981		0.10996		0.034		0.257		n/a		n/a		0.052184		0.26286		0.0060199		0.019381		>10				>10
		249M_B10		C		>10		>10		>10		>10		>10		>10		>10		>10		>10		>10		6.20078		4.95		>10				>10
		3103_V3_C10		ACD		0.002		0.02		0.022197		0.056323		0.002		0.005		>10		>10		0.015751		0.072776		0.011072		0.017493		0.148				2.002
		3301_V1_C24		AC		0.011		0.038		0.0089644		0.044605		0.025		0.082		>10		>10		0.00999		0.034635		0.10104		0.6412		0.458				>10
		6811_V7_C18		CD		0.001		0.0118		0.0018882		0.0096549		0.001		0.006		5.49		>10		0.0022654		0.0098374		0.0041339		0.052479		0.156				0.052
		7030102001E5(REV_)		C		3.465		>10		0.0078501		0.022365		0.002		0.008		n/a		n/a		0.0071093		0.025973		0.0077211		0.020328		0.289				>10
		BF1266_431A		C		0.001		0.003		>10		>10		>10		>10		>10		>10		>10		>10		>10		>10		0.408				>10
		CAP210_E8		C		>10		>10		>10		>10		3.469		>10		>10		>10		>10		>10		>10		>10		>10				>10
		CAP45_G3		C		>10		>10		>10		>10		>10		>10		>10		>10		1.43236		>10		>10		>10		>10				>10
		CE0393_C3		C		0.008		0.579		>10		>10		>10		>10		>10		>10		>10		>10		>10		>10		>10				>10
		CE0682_E4		C		0.001		0.003		>10		>10		>10		>10		>10		>10		>10		>10		>10		>10		>10				>10
		CE1086_B2		C		0.003		0.021		>10		>10		>10		>10		0.83		>10		0.0012765		0.0095244		>10		>10		>10				>10
		CE1172_H1		C		0.009		0.098		0.024523		0.10155		0.002		0.007		0.41		8.002		0.012385		0.039424		0.015283		0.053805		0.056				>10
		CE1176_A3		C		0.001		0.003		0.023259		0.081594		0.004		0.012		0.03		0.069		0.014567		0.056654		0.012705		0.044393		0.041				>10
		CE2010_F5		C		0.004		0.012		>10		>10		>10		>10		>10		>10		>10		>10		>10		>10		>10				>10
		CE2060_G9		C		0.002		0.007		>10		>10		>10		>10		>10		>10		>10		>10		>10		>10		>10				>10
		CE703010054_2A2		C		>10		>10		>10		>10		>10		>10		n/a		n/a		>10		>10		>10		>10		>10				>10
		CE704809221_1B3		C		0.003		0.008		0.10119		0.49923		4.394		>10		n/a		n/a		0.035133		0.2292		0.028807		0.076708		0.408				>10
		CNE17		BC		0.003		0.011		2.08952		7.63978		0.02		0.109		>10		>10		7.73601		>10		0.30116		0.38244		>10				>10
		CNE19		BC		0.014		0.169		0.20511		>10		>10		>10		0.73		>10		0.0077087		0.068878		>10		>10		>10				0.022967
		CNE20		BC		0.001		0.005		0.0009694		0.0074402		0.002		0.006		>10		>10		0.0011862		0.0068732		0.0012296		0.0050454		0.002				0.0038337
		CNE21		BC		0.087		8.564		0.035596		0.1376		0.002		0.007		1.17		>10		0.0063408		0.025947		0.0096414		0.024116		0.024				0.04539
		CNE30		BC		>10		>10		0.29723		0.99174		0.019		0.059		>10		>10		0.073855		0.27991		0.57981		2.59132		6.221				>10
		CNE52		BC		>10		>10		1.71293		>10		0.012		0.045		>10		>10		2.7454		>10		>10		>10		>10				>10
		CNE53		BC		>10		>10		0.0076805		0.061802		0.003		0.011		0.03		0.091		0.013308		0.064647		0.01808		0.055785		>10				0.059491
		CNE58		BC		1.439		>10		0.13425		0.53434		0.024		0.073		>10		>10		9.34		>10		4.80483		8.16744		>10				>10
		DU156_12		C		0.072		>10		0.011971		0.060411		0.003		0.01		0.01		0.04		0.0049184		0.020421		0.020418		0.052887		0.096525				>10
		DU172_17		C		0.001		0.005		0.040361		0.2354		>10		>10		0.22		1.08		0.049343		0.58203		0.031317		0.095077		0.049				>10
		DU422_1		C		0.001		0.021		0.043782		0.16742		0.009		0.057		>10		>10		0.046394		0.18375		0.05754		0.20524		0.062969				>10
		ZM109_4		C		>10		>10		>10		>10		>10		>10		>10		>10		8.78401		>10		>10		>10		>10				>10
		ZM135_10A		C		>10		>10		0.068663		0.35261		0.029		0.161		>10		>10		0.91122		5.90097		>10		>10		>10				>10
		ZM197_7		C		>10		>10		>10		>10		>10		>10		>10		>10		>10		>10		>10		>10		>10				>10
		ZM214_15		C		0.012		0.055		0.41844		2.52931		>10		>10		>10		>10		0.46991		2.18597		0.97349		6.33345		1.87023				>10
		ZM233_6		C		>10		>10		0.021658		0.33179		2.866		>10		>10		>10		2.23094		2.87914		>10		>10		>10				0.53443
		ZM247V1(REV_)		C		0.002		0.01		0.045047		0.16653		1.454		8.725		n/a		n/a		0.028071		0.10423		0.025643		0.1117		0.03				>10
		ZM249_1		C		0.009		>10		>10		>10		>10		>10		>10		>10		3.2		>10		8.11411		4.941		>10				>10
		ZM53_12		C		0.005		0.017		>10		>10		>10		>10		>10		>10		0.0011691		0.007249		>10		>10		>10				>10
		191821_E6_1		D		n/a		n/a		>10		>10		>10		>10		n/a		n/a		>10		>10		0.01891		0.11408		0.01				0.035
		231965_C1		D		>10		>10		10		>10		>10		>10		>10		>10		>10		>10		>10		>10		>10				>10
		231966_C2		D		>10		>10		>10		>10		>10		>10		>10		>10		>10		>10		4.09935		>10		9.167				>10
		3016_V5_C45		D		>10		>10		>10		>10		>10		>10		>10		>10		>10		>10		>10		>10		>10				>10
		6952_V1_C20		CD		>10		>10		0.017999		0.063915		0.005		0.011		>10		>10		0.050899		0.32363		>10		>10		>10				0.017
		89_F1_2_25		CD		>10		>10		>10		>10		>10		>10		>10		>10		>10		>10		>10		>10		>10				>10
		A07412M1_VRC12		D		>10		>10		0.0029474		0.042218		0.081		1.715		>10		>10		0.010645		0.15824		>10		>10		>10				6.791
		P0402_C2_11		G		0.002		0.006		0.0079994		0.032154		0.005		0.029		0.17		1.423		0.0052563		0.026685		0.007635		0.028107		0.116				>10				IC50/80 (µg/ml)	Breadth (%)
		P1981_C5_3		G		0.666		>10		0.0025437		0.016485		0.006		0.019		0.04		0.413		0.0014717		0.011217		0.014843		0.046383		2.63				>10				<0.01	>95
		X1193_C1		G		0.001		0.004		0.068978		0.31338		0.005		0.022		>10		>10		0.023087		0.11133		0.012842		0.039097		0.011				0.024874				0.01-0.1	90-95
		X1254_C3		G		0.003		0.035		0.06736		0.22735		0.004		0.012		0.09		0.301		0.023801		0.0945		0.015444		0.042786		0.042				1.97119				0.1-1.0	80-90
		X1632_S2_B10		G		0.192		4.852		>10		>10		>10		>10		>10		>10		>10		>10		>10		>10		0.293				>10				1.0-10.0	70-80
		X2088_C9		G		>10		>10		0.0023554		0.014919		0.004		0.009		>10		>10		0.0038048		0.014132		7.559		>10		>10				0.012937				>10	50-70
		X2131_C1_B5		G		0.002		0.009		0.017281		0.061343		0.002		0.008		>10		>10		0.0069509		0.042803		0.016793		0.047147		0.094				0.013809					<50
GeoMean IC50/80 of individual neutralized strains (µg/ml)						0.0103886		0.0345136		0.0471926		0.162207		0.0200182		0.043007		0.236084		0.28508		0.0625346		0.141489		0.0428675		0.103953		0.149575		n/a		0.225313		n/a
Breadth (%)						65.5		54.6		60.2		55.1		56.9		49.1		25.9		12.6		64.4		54.2		64.4		60.7		57.3		n/a		25.4		n/a
GeoMean IC50/80 of common neutralized (µg/ml)						0.01		0.032		0.048		0.172		0.017		0.042		0.318		0.285		0.064		0.143		0.048		0.115		0.154		n/a		0.24		n/a
Breadth (%)						65.7		54.4		59.3		51.5		56.5		46.6		27.8		13.6		63.9		50.5		62		56.3		56.5		n/a		25		n/a

## Sheet: Sup. Table 8
Supplementary Table 8: Cryo-EM data collection and refinement statistics
			007 Fab / BG505-DS SOSIP					007 IgG1 / BG505 SOSIP
	Data collection conditions
	Microscope		Titan Krios					Talos Arctica
	Voltage (kV)		300					200
	Detector		Gatan K3					Gatan K3
	Magnification		105,000x					28,000x
	Super-resolution pixel size (Å)		0.416					0.72
	Recording mode		counting					counting
	Defocus range (µm)		1-3 µm					1-3 µm
	Electron exposure (e-/Å2)		60					45
	Exposure rate (e-/pixel/s)		22					19
	Energy filter slit width (eV)		10					none
	Frames per movie		40					30
	Movies collected		6695					2290
			0 Fabs bound	1 Fab bound	2 Fabs bound	3 Fabs bound		IgG crosslinked trimer-dimer
	PDB		9O2Q	9O2R	9O2S	9O2T		9O2U
	EMD		EMD-70018	EMD-70019	EMD-70020	EMD-70021		EMD-70022
	Refined particles		184889	215451	82879	15713		49254
	Symmetry imposed		C3	C1	C1	C3		D3
	Map Resolution (Å)
		Unmasked at 0.143 FSC	3.3	3.6	3.9	4.1		4.8
		Masked at 0.143 FSC	2.9	3	3.2	3.4		4.2
	Model Refinement and Validation
	Initial models used		6UDJ	6UDJ, 5BZD, 7PS3	6UDJ, 5BZD, 7PS3, 8UKI	6UDJ, 5BZD, 7PS3		6UDJ, 5BZD, 7PS3, 8UKI
	Model composition
		Non-hydrogen atoms	14010	15902	20686	19686		48054
		Protein residues	1665	1897	2523	2361		5904
		Ligands	60	70	80	90		180
	Average B-factors (Å2)
		Protein	28.2	69.9	67.2	80.4		68.7
		Ligands	43.8	82.6	80.6	79.1		79.1
	R.m.s. deviations
		Bond lengths (Å)	0.004	0.006	0.01	0.006		0.006
		Bond angles (˚)	0.943	1.038	1.222	1.111		1.146
	Validation
		MolProbity score	1.5	1.6	1.5	1.7		2
		Clashscore (all atom)	7.1	6.8	6.5	7.98		18.8
		Rotamer outliers (%)	0	0.3	0.2	0.2		0.2
		CaBLAM outliers (%)	2.6	2.4	2	2.6		2
	Ramachandran plot
		Favored (%)	97.4	96.7	96.9	96.1		96.7
		Allowed (%)	2.7	3.3	3	3.9		3.2
		Disallowed (%)	0	0	0.1	0		0
	CC (mask)		0.87	0.85	0.71	0.82		0.58

## Sheet: Sup. Table 9
Supplementary Table 9: Neutralizing activity against viral glycovariants
				Dependency on complex glycans
				007					10-1074				PGT121				PGT128				BG18
	Virus			wildtype		+kif			wildtype		+kif		wildtype		+kif		wildtype		+kif		wildtype		+kif
	398F1			0.0041		>1			0.009093		0.0041		0.009177		0.006884		0.0041		0.0041		0.0041		0.0041
	25710-2.43			0.005536		>1			0.04365		0.01881		0.01104		0.01956		0.0104		0.0041		0.0041		0.0041
	CNE8			0.004516		>1			>1		>1		>1		>1		0.005194		0.0041		>1		>1
	TRO.11			0.001988		>1			0.01135		0.005852		0.004956		0.0041		0.005864		0.0041		0.0041		0.0041		IC50 (µg/ml)	Breadth (%)
	X2278			0.005031		>1			0.01987		0.006433		0.01297		0.007158		0.005093		0.0041		0.0041		0.0041		<0.01	>95
	BJOX002000.03.2			0.0041		>1			0.009339		0.005766		0.01456		0.008711		0.009934		0.0041		0.004961		0.0041		0.01-0.1	90-95
	X1632-S2-B10			0.08957		>1			>1		>1		>1		>1		>1		>1		>1		>1		0.1-1.0	80-90
	Ce1176_A3			0.0041		>1			0.02117		0.008447		0.01173		0.01204		0.01017		0.0041		0.0041		0.0041		1.0-10.0	70-80
	CH119.10			0.007049		>1			0.01449		0.006229		0.01388		0.00528		0.01419		0.0041		0.007377		0.0041		>10	50-70
	Ce703010217_B6			0.0041		>1			0.006164		0.004149		0.005237		0.002759		0.02699		0.0041		>1		0.0041			<50
GeoMean IC50 (µg/ml)				0.00582029		>1			0.0141206		0.00661232		0.00973776		0.00704058		0.00859479		0.0041		0.00458197		0.0041
	Breadth (%)			100		0			80		80		80		80		90		90		70		80

## Sheet: Sup. Table 10
Supplementary Table 10: Molar neutralization ratio assays
						007
						IgG3				IgG1				bispecific				Fab				IgG1 / IgG3 MNR		bispecific IgG1 / bivalent IgG1 MNR		Fab / bispecific IgG1 MNR
		Virus		Clade		IC50 (µg/ml)		IC50 (nM)**		IC50 (µg/ml)		IC50 (nM)**		IC50 (µg/ml)		IC50 (nM)**		IC50 (µg/ml)		IC50 (nM)**
		246F3		AC		0.00237025		0.015		0.00162552		0.011		0.0793128		0.539		0.0538087		1.087		0.733333		49		2.0167
		25710		C		0.00695275		0.044		0.00339882		0.023		0.11404		0.775		0.0833119		1.683		0.522727		33.6957		2.17161
		3103.v3.c10		C		0.00656		0.0415145		0.00608		0.0411436		0.30942		2.10278		0.09974		2.01487		0.991066		51.1083		0.958192
		3301.v1.c24		C		0.01664		0.105305		0.01425		0.0964304		0.17617		1.19723		0.05162		1.04279		0.915724		12.4155		0.870999
		398F1		A		0.00363439		0.023		0.00132997		0.009		0.128313		0.872		0.0409382		0.827		0.391304		96.8889		0.948394
		6041.v3.c23		A		0.00993		0.0628413		0.0077		0.0521062		1.30864		8.89336		0.69134		13.9659		0.829171		170.677		1.57037
		6540.v4.c1		A		0.00153		0.0096825		0.00121		0.00818812		0.11685		0.794098		0.03937		0.795321		0.845662		96.9817		1.00154
		6545.v4.c1		A		0.00348		0.0220229		0.00329		0.0222636		0.21188		1.43991		0.07297		1.47408		1.01093		64.6756		1.02373
		BaL.01		B		0.00704		0.0445522		0.00687		0.0464896		0.24084		1.63672		0.09394		1.8977		1.04349		35.2061		1.15945
		BG505_T332N		A		0.00616266		0.039		0.00398993		0.027		0.015892		0.108		0.0118805		0.24		0.692308		4		2.22222
		BJOX2000		BC		0.00252827		0.016		0.00221662		0.015		0.0560634		0.381		0.139101		2.81		0.9375		25.4		7.37533
		C1080_c3		AE		0.0047		0.0297436		0.00305		0.0206395		0.49673		3.37572		0.26024		5.25716		0.693913		163.556		1.55735
		C2101.c01		AE		0.00685		0.0433498		0.00424		0.0286923		0.09835		0.668375		0.03415		0.689871		0.661878		23.2946		1.03216
		C3347.c11		AE		0.00268		0.0169602		0.00143		0.00967687		0.23337		1.58595		0.10112		2.04275		0.570564		163.891		1.28802
		CE0217		C		0.00679473		0.043		0.00694542		0.047		0.0535619		0.364		0.0107419		0.217		1.09302		7.74468		0.596154
		CE1176		C		0.00316034		0.02		0.0029555		0.02		0.0189821		0.129		0.00420767		0.085		1		6.45		0.658915
		CH119		BC		0.0140635		0.089		0.0246784		0.167		3.55156		24.136		3.40282		68.741		1.8764		144.527		2.84807
		CNE55		AE		0.00237025		0.015		0.00147775		0.01		0.0370813		0.252		0.0137121		0.277		0.666667		25.2		1.09921
		CNE8		AE		0.0169078		0.107		0.0121175		0.082		0.094469		0.642		0.0356414		0.72		0.766355		7.82927		1.1215
		Du422.1		C		0.00118		0.00746755		0.0011		0.00744375		0.25418		1.72738		0.06644		1.34217		0.996813		232.057		0.776998
		Q23.17		A		0.02245		0.142073		0.01174		0.0794451		2.93341		19.9351		1.88704		38.1205		0.559184		250.929		1.91223
		R2184.c04		AE		0.02757		0.174475		0.02011		0.136085		0.14159		0.962229		0.03772		0.761989		0.77997		7.07078		0.791901
		TRO11		B		0.0104291		0.066		0.0053199		0.036		0.435117		2.957		0.179148		3.619		0.545455		82.1389		1.22388
		WEAU-d15.410.787		B		0.01117		0.0706886		0.00757		0.0512265		0.35962		2.44393		0.11341		2.29102		0.724679		47.7084		0.937431
		X1632*		G		n.d.		n.d.		n.d.		n.d.		n.d.		n.d.		n.d.		n.d.		n.d.		n.d.		n.d.
		X2278		B		0.0208582		0.132		0.013152		0.089		2.23209		15.169		3.55315		71.778		0.674242		170.438		4.73189
		ZM247v1(Rev-)		C		0.00186		0.0117709		0.00128		0.00866182		0.02381		0.16181		0.00507		0.10242		0.735868		18.6808		0.632966
		*Virus strain X1632 was incompletely neutralized by 007																		Mean MNR -->		0.817624		n.d.		1.63566
		**Color coding according to (IC50 µg/ml) of the respective IgG/Fab
		n.d = not determined
						10-1074
						IgG				Fab				Fab/IgG MNR
						IC50 (µg/ml)		IC50 (nM)**		IC50 (µg/ml)		IC50 (nM)**
		246F3		AC		>50		>340		>50		>1000		n.d.
		25710		C		0.029		0.2		0.062		1.3		6.4
		398F1		A		0.0048		0.032		0.011		0.22		6.9
		BG505_T332N		A		0.011		0.078		0.03		0.6		7.7
		BJOX2000		BC		0.0059		0.04		0.0071		0.14		3.6
		CE0217		C		<0.00064		<0.004		<0.00064		<0.013		n.d.
		CE1176		C		<0.00064		<0.004		<0.00064		<0.013		n.d.				IC50 (µg/ml)
		CH119		BC		<0.00064		<0.004		<0.00064		<0.013		n.d.
		CNE8		AE		>50		>340		>50		>1000		n.d.				<0.01
		CNE55		AE		>50		>340		>50		>1000		n.d.				0.01-0.1
		TRO11		B		<0.00064		<0.004		<0.00064		<0.013		n.d.				0.1-1.0
		X1632		G		>50		>340		>50		>1000		n.d.				1.0-10.0
		X2278		B		0.014		0.095		0.033		0.66		7				>10

[truncated: 5 more sheets: Sup. Table 11, Sup. Table 12, Sup. Table 13, Sup. Table 14, Sup. Table 15]
